# Supplementary material for: Fast Maturation of Splenic Dendritic Cells Upon TBI Is Associated With FLT3/FLT3L Signaling
Source: Front Immunol. 2022 Feb 24;13:824459. doi: 10.3389/fimmu.2022.824459 (PMC8907149; doi:10.3389/fimmu.2022.824459)
Supplement: Supplementary Data File 1 — Correlation matrices corresponding to Figures 1 , 2 . Correlation matrices to investigate possible correlation between cytokine and chemokine expression patterns within the treatment groups saline-sham (SS), ethanol-sham (ES), saline-TBI (ST) and ethanol-TBI (ET). A significant correlation in both ST and ET was detected between IL-19 and IL-17 (ST: p < 0.0001; ET: p < 0.0001), IL-19 and IL-23a (ST: p = 0.0011; ET: p < 0.0001), IL-19 and IFN-y (ST: p < 0.0001; ET: p < 0.0001), IL-17 and IL-23a (ST: p = 0.0002; ET: p < 0.0001), IL-17 and IFN-y (ST: p < 0.0001; ET: p < 0.0004) and between IL-23a and IFN-y (ST: p = 0.0011; ET: p = 0.0011). FLT3L was significantly correlated with FLT3 in the ET group, but not in the ST group (p = 0.0028). A significant correlation only in ET, but not ST, was detected between CCL2 and CCL1 (p = 0.012), CCL2 and CCL20 (p = 0.018), CCL3 and CCL1 (p = 0.0005), CCL3 and CCL22 (p = 0.049), CCL3 and CCL20 (p = 0.015), CCL4 and CXCL10 (p = 0.007), CCL4 and CCL20 (p = 0.044), CCL4 and CCL24 (p = 0.005). Data shown as correlation matrices with Pearson r coefficient and p-values for every correlation individually. [file DataSheet_1.xlsx]

## Sheet: Correlation Matrix Saline Sham
Pearson r
	IL-13	IL-4	IL-10	IL-19	IL-12	IL-17	IL-23a	IFN-y	FLT3L	FLT3	CX3CL1	CX3CR1	CCL2	CCL3	CCL4	CCL12	CCL1	CCL22	CXCL10	CCL20	CCL6	CCL24	CXCL3	CXCL16
IL-13	1
IL-4	0.0243719	1
IL-10	0.188717	0.840837	1
IL-19	0.809495	0.0624352	0.315735	1
IL-12	0.471469	0.00507228	0.271234	0.123409	1
IL-17	0.429915	0.323266	0.563429	0.734064	0.00558898	1
IL-23a	0.125758	0.410578	0.576714	0.182018	0.405946	0.623869	1
IFN-y	0.474341	0.584615	0.755928	0.524127	0.501052	0.589931	0.780707	1
FLT3L	-0.285092	0.153517	0.297911	0.270406	-0.555919	0.460141	-0.0983312	-0.0786399	1
FLT3	-0.123697	0.088636	-0.0305334	0.320433	-0.607259	0.355082	-0.204145	-0.121312	0.732026	1
CX3CL1	0.880128	0.250427	0.240718	0.809129	0.058376	0.517334	0.0170045	0.375193	-0.0477431	0.178599	1
CX3CR1	-0.262621	-0.425574	-0.604677	-0.363742	-0.576893	-0.429005	-0.596863	-0.78069	-0.0840005	-0.160251	-0.104206	1
CCL2	-0.0359319	0.546325	0.501947	0.222842	-0.0386469	0.111457	-0.0687041	0.342507	0.486022	0.561378	0.0923074	-0.623843	1
CCL3	-0.0426046	0.101824	-0.144809	0.284743	-0.767316	0.32073	-0.0044584	0.0130341	0.324057	0.60674	0.310863	0.222155	0.0597857	1
CCL4	-0.611522	0.288934	0.347736	-0.510972	-0.233632	-0.0857361	0.111594	-0.143623	0.280203	-0.31233	-0.522933	0.312887	-0.143094	-0.190145	1
CCL12	0.197026	0.276093	0.67091	0.268464	0.550776	0.210365	0.394336	0.642693	0.08544	-0.402042	-0.048964	-0.514699	0.288826	-0.45389	0.298802	1
CCL1	-0.833657	0.0753608	-0.119827	-0.606749	-0.485574	-0.101612	0.281878	-0.15586	0.167139	0.141178	-0.680852	0.149116	-0.122503	0.377267	0.463385	-0.2598	1
CCL22	-0.061989	-0.12088	0.117176	-0.355215	0.604833	-0.386239	0.15838	0.112571	-0.480122	-0.912972	-0.408675	0.0366304	-0.348886	-0.723391	0.452194	0.628314	-0.0861684	1
CXCL10	-0.35101	0.188554	0.278832	0.0705778	-0.26253	0.52237	0.261981	0.0207992	0.756186	0.69154	-0.204508	-0.378922	0.39376	0.138807	0.126624	-0.103318	0.350818	-0.518853	1
CCL20	0.33998	0.384465	0.531983	0.632629	-0.152059	0.967908	0.53585	0.446767	0.503955	0.418185	0.521759	-0.282364	0.0785746	0.385812	-7.85497e-05	0.0376804	-0.035486	-0.489194	0.570909	1
CCL6	0.0409472	0.467059	0.0752853	-0.123904	0.0365743	-0.0664085	0.341863	0.399443	-0.468775	0.0353734	0.156176	-0.295351	0.179185	0.367316	-0.342013	-0.262083	0.286528	-0.251678	-0.176846	-0.052866	1
CCL24	0.277944	-0.0173809	0.226161	0.0476322	0.441154	-0.0288667	0.292069	0.328082	-0.447109	-0.861383	0.0404437	0.142338	-0.482943	-0.334931	0.362129	0.616434	-0.196105	0.819348	-0.653947	-0.128057	-0.172945	1
CXCL3	0.638577	0.261527	0.515484	0.934423	0.0996365	0.723961	0.267528	0.668729	0.407939	0.379825	0.659838	-0.538914	0.478665	0.294314	-0.370807	0.461584	-0.460682	-0.314071	0.171883	0.600801	-0.0534597	0.0266084	1
CXCL16	-0.604228	0.167367	-0.190021	-0.346259	-0.654446	-0.0472951	-0.137709	-0.339966	0.410289	0.735703	-0.277653	0.0360329	0.332984	0.505514	-0.0154578	-0.655072	0.622825	-0.718182	0.615048	0.0951889	0.343398	-0.864829	-0.260399	1
	-1	0	1
p-values
	IL-13	IL-4	IL-10	IL-19	IL-12	IL-17	IL-23a	IFN-y	FLT3L	FLT3	CX3CL1	CX3CR1	CCL2	CCL3	CCL4	CCL12	CCL1	CCL22	CXCL10	CCL20	CCL6	CCL24	CXCL3	CXCL16
IL-13	0
IL-4	0.95432	0
IL-10	0.654465	0.00891516	0
IL-19	0.0149091	0.883237	0.446163	0
IL-12	0.238259	0.99049	0.515827	0.770946	0
IL-17	0.287727	0.434779	0.145855	0.0381397	0.989521	0
IL-23a	0.766678	0.312306	0.134505	0.666179	0.318337	0.0983277	0
IFN-y	0.235013	0.127997	0.0300202	0.182407	0.205924	0.123719	0.0222183	0
FLT3L	0.493711	0.716646	0.473586	0.517162	0.152498	0.251282	0.816814	0.853158	0
FLT3	0.770423	0.834676	0.942786	0.439049	0.110341	0.388067	0.627729	0.774762	0.0389577	0
CX3CL1	0.00392836	0.549712	0.565786	0.0149908	0.890794	0.189174	0.968123	0.359745	0.910617	0.672181	0
CX3CR1	0.529757	0.293161	0.11228	0.375753	0.134356	0.288862	0.118264	0.0222233	0.843238	0.704634	0.806023	0
CCL2	0.932687	0.161217	0.204983	0.595797	0.927609	0.792742	0.871585	0.406256	0.222047	0.147653	0.827904	0.0983452	0
CCL3	0.920214	0.810395	0.732257	0.494263	0.0262544	0.438599	0.991641	0.975562	0.433592	0.110729	0.453594	0.596962	0.888168	0
CCL4	0.107183	0.487644	0.398649	0.195629	0.57762	0.84003	0.792492	0.734387	0.501473	0.451351	0.183588	0.450499	0.735337	0.651978	0
CCL12	0.640026	0.508031	0.068557	0.520292	0.157138	0.617048	0.333693	0.0856645	0.840577	0.323463	0.908339	0.191834	0.487815	0.258619	0.4722	0
CCL1	0.010119	0.859233	0.777466	0.110723	0.222538	0.810784	0.498807	0.71246	0.692402	0.738788	0.0630567	0.724524	0.772594	0.356879	0.247517	0.53435	0
CCL22	0.884068	0.775547	0.782298	0.387876	0.112162	0.344603	0.707966	0.790707	0.22855	0.00154217	0.314779	0.931378	0.396983	0.0425407	0.260627	0.0952464	0.839232	0
CXCL10	0.393917	0.654751	0.503656	0.868105	0.529907	0.184145	0.530799	0.961013	0.0299314	0.0574458	0.627105	0.3546	0.334464	0.743061	0.765107	0.807653	0.394194	0.187649	0
CCL20	0.409955	0.347014	0.174746	0.0923091	0.719255	8.06485e-05	0.17104	0.267106	0.202883	0.302523	0.184751	0.498035	0.853278	0.345183	0.999852	0.929416	0.933519	0.218592	0.139402	0
CCL6	0.923309	0.243287	0.859372	0.770047	0.931485	0.87585	0.407198	0.326898	0.241324	0.93373	0.711897	0.477579	0.671149	0.370722	0.406979	0.530633	0.491441	0.547652	0.675262	0.901061	0
CCL24	0.505073	0.967418	0.590186	0.910825	0.273891	0.945904	0.482716	0.427564	0.266695	0.00598568	0.924251	0.736698	0.225428	0.417389	0.378033	0.103607	0.641621	0.0128142	0.0785743	0.762505	0.682137	0
CXCL3	0.0883476	0.531538	0.191039	0.000670795	0.814414	0.0422985	0.521805	0.0697998	0.315736	0.35336	0.0750044	0.168135	0.23017	0.4792	0.365839	0.249604	0.250652	0.448696	0.684009	0.115226	0.899954	0.950133	0
CXCL16	0.112619	0.691998	0.652194	0.400791	0.0782677	0.911454	0.745042	0.409976	0.312682	0.0374894	0.505538	0.932498	0.420272	0.201259	0.971021	0.0778848	0.0990591	0.0447955	0.104609	0.822597	0.404956	0.00556535	0.533374	0
	p < 0.05

## Sheet: Correlation Matrix Ethanol Sham
Pearson r
	IL-13	IL-4	IL-10	IL-19	IL-12	IL-17	IL-23a	IFN-y	FLT3L	FLT3	CX3CL1	CX3CR1	CCL2	CCL3	CCL4	CCL12	CCL1	CCL22	CXCL10	CCL20	CCL6	CCL24	CXCL3	CXCL16
IL-13	1
IL-4	-0.24313	1
IL-10	-0.283727	-0.170445	1
IL-19	0.457863	-0.540263	0.00718374	1
IL-12	0.0660188	-0.345257	0.0894381	0.308425	1
IL-17	0.600835	-0.254182	-0.179992	0.682982	0.00911583	1
IL-23a	-0.24411	0.314789	0.0434404	0.328961	-0.324265	0.304035	1
IFN-y	0.809438	-0.243157	-0.171894	0.681305	-0.0659923	0.935542	0.226703	1
FLT3L	-0.485951	0.145819	-0.129609	-0.428933	-0.416743	-0.113139	0.0781649	-0.295662	1
FLT3	-0.356428	-0.176612	0.0557308	-0.497271	-0.199996	-0.38085	-0.302834	-0.43711	0.799335	1
CX3CL1	0.463539	-0.542325	-0.104442	0.872875	-0.0175818	0.85966	0.339671	0.801811	-0.0866652	-0.274462	1
CX3CR1	-0.375556	0.275113	-0.123808	-0.101483	0.306081	-0.148449	-0.105493	-0.352649	0.114805	-0.155123	-0.152384	1
CCL2	-0.0291181	0.101929	-0.0243062	-0.62695	-0.205219	-0.10635	-0.374904	-0.112132	0.0962839	0.184723	-0.403887	-0.263463	1
CCL3	-0.655004	0.533473	0.0329329	-0.69507	0.0862667	-0.693876	0.0532964	-0.764554	0.2919	0.334308	-0.783578	0.344944	0.115556	1
CCL4	-0.0965765	-0.11993	-0.290971	-0.0433987	0.468326	0.321007	-0.227448	0.0467507	0.320763	0.151776	0.109933	0.472253	0.253837	0.111968	1
CCL12	0.422038	0.329984	-0.450895	-0.395922	0.122417	0.166595	-0.51094	0.182244	0.0259299	-0.00543968	-0.26585	0.149733	0.531944	0.0721012	0.511754	1
CCL1	-0.0767816	-0.0176974	0.226828	-0.469722	0.0901417	-0.709931	-0.580006	-0.536748	-0.405682	0.0135564	-0.647836	0.0386108	0.314445	0.328203	-0.350208	0.0505985	1
CCL22	0.201069	-0.281378	0.0226944	-0.27853	-0.195387	-0.163091	-0.664673	-0.072932	0.433807	0.691243	-0.0960289	-0.244218	0.177067	-0.227149	-0.0351509	0.240488	0.121482	1
CXCL10	-0.623164	0.388735	0.163139	-0.556831	-0.279635	-0.673945	0.273926	-0.661871	0.443117	0.534325	-0.580119	-0.0340713	-0.0812641	0.812485	-0.301905	-0.312192	0.207865	-0.0341766	1
CCL20	0.372157	-0.287948	-0.213382	0.55428	-0.0749002	0.938075	0.338343	0.788596	0.184099	-0.126393	0.837105	-0.084143	-0.0417969	-0.554456	0.474733	0.113418	-0.788209	-0.109968	-0.512045	1
CCL6	-0.493262	0.53185	-0.0786861	-0.884133	-0.0319035	-0.639729	-0.292704	-0.694623	0.166179	0.191161	-0.857679	0.354891	0.605729	0.774976	0.225867	0.422347	0.5506	-0.090669	0.426224	-0.538101	1
CCL24	0.802244	-0.0591914	-0.182276	0.625632	-0.0458828	0.874978	0.268138	0.959608	-0.45869	-0.637671	0.682237	-0.248496	-0.0937184	-0.666704	-0.00696837	0.241153	-0.421782	-0.255433	-0.654513	0.67734	-0.557852	1
CXCL3	0.498825	-0.186762	-0.281524	0.665088	0.0394786	0.975558	0.375882	0.871515	-0.107082	-0.443535	0.826136	-0.0773292	-0.0848745	-0.633142	0.391883	0.163315	-0.75095	-0.290819	-0.672342	0.930643	-0.564857	0.83164	1
CXCL16	-0.353954	0.189177	0.0944453	-0.690195	-0.0189239	-0.844175	-0.550043	-0.769038	-0.0106614	0.261297	-0.774342	0.338305	0.246353	0.581735	-0.172161	0.104223	0.881185	0.202219	0.430898	-0.805718	0.73189	-0.671778	-0.860169	1
	-1	0	1
p-values
	IL-13	IL-4	IL-10	IL-19	IL-12	IL-17	IL-23a	IFN-y	FLT3L	FLT3	CX3CL1	CX3CR1	CCL2	CCL3	CCL4	CCL12	CCL1	CCL22	CXCL10	CCL20	CCL6	CCL24	CXCL3	CXCL16
IL-13	0
IL-4	0.498493	0
IL-10	0.426943	0.637796	0
IL-19	0.183302	0.106917	0.984287	0
IL-12	0.856211	0.328523	0.805911	0.385921	0
IL-17	0.0662104	0.47853	0.618778	0.0294984	0.980061	0
IL-23a	0.496708	0.375673	0.905153	0.353344	0.360667	0.393067	0
IFN-y	0.00455188	0.498444	0.634896	0.0300592	0.856269	6.98375e-05	0.528798	0
FLT3L	0.154444	0.687716	0.721196	0.216117	0.230885	0.755651	0.830054	0.406873	0
FLT3	0.312044	0.625488	0.878466	0.143645	0.579591	0.277578	0.395033	0.206523	0.00552417	0
CX3CL1	0.177232	0.105323	0.77401	0.000977368	0.961551	0.00142768	0.336926	0.00527338	0.811837	0.442833	0
CX3CR1	0.284865	0.44171	0.733284	0.780278	0.389727	0.68233	0.771786	0.317569	0.752151	0.668714	0.674293	0
CCL2	0.936358	0.779334	0.946861	0.0523823	0.569516	0.769973	0.28577	0.757772	0.791321	0.609427	0.24706	0.46204	0
CCL3	0.0398257	0.112273	0.928037	0.025666	0.81269	0.0260286	0.883744	0.010006	0.41315	0.345097	0.00732324	0.328989	0.75057	0
CCL4	0.790699	0.741394	0.414707	0.905244	0.172206	0.365792	0.527408	0.897956	0.366178	0.675533	0.762407	0.168149	0.479148	0.758118	0
CCL12	0.224401	0.351759	0.190917	0.25739	0.73619	0.645521	0.131238	0.61432	0.943316	0.988101	0.457841	0.679706	0.113502	0.843096	0.130521	0
CCL1	0.833027	0.961298	0.528565	0.170757	0.80441	0.0214408	0.0788069	0.109669	0.244765	0.970351	0.0428168	0.915663	0.376224	0.35452	0.321165	0.889599	0
CCL22	0.577517	0.430947	0.950382	0.435824	0.588538	0.652577	0.0360185	0.841307	0.210369	0.0268401	0.791864	0.496511	0.624583	0.527966	0.923202	0.503316	0.738146	0
CXCL10	0.0542557	0.266911	0.65248	0.0945327	0.433929	0.032606	0.44376	0.0370953	0.199634	0.111592	0.0787346	0.925556	0.823404	0.00428445	0.396557	0.379838	0.564438	0.925326	0
CCL20	0.289599	0.419794	0.553906	0.0963769	0.837072	5.96765e-05	0.338941	0.00671092	0.610657	0.727889	0.00251819	0.817235	0.908729	0.0962486	0.165616	0.755064	0.0067568	0.762332	0.130264	0
CCL6	0.147416	0.113578	0.828936	0.000684101	0.930282	0.0463771	0.411806	0.0258015	0.646357	0.596783	0.0015062	0.314285	0.0634556	0.00846332	0.530361	0.224027	0.0990776	0.803284	0.21935	0.108604	0
CCL24	0.0052304	0.870971	0.614256	0.0530299	0.899843	0.000916703	0.453834	1.10904e-05	0.18241	0.0473117	0.0297468	0.488756	0.796782	0.0352511	0.984757	0.502101	0.224713	0.476291	0.0400259	0.0314136	0.0938011	0
CXCL3	0.1422	0.605412	0.430698	0.0358607	0.913775	1.51614e-06	0.284414	0.00101813	0.768424	0.199161	0.00322261	0.83185	0.815669	0.0494118	0.262717	0.652125	0.0123047	0.414962	0.0331796	9.30545e-05	0.0888785	0.00285353	0
CXCL16	0.315655	0.600671	0.795234	0.0271678	0.958619	0.00212774	0.0994904	0.00931983	0.976681	0.465867	0.00855189	0.338998	0.492634	0.0777062	0.634364	0.774472	0.000753638	0.575296	0.213789	0.00489437	0.0161146	0.033383	0.00140797	0
	p < 0.05

## Sheet: Correlation Matrix Saline TBI
Pearson r
	IL-13	IL-4	IL-10	IL-19	IL-12	IL-17	IL-23a	IFN-y	FLT3L	FLT3	CX3CL1	CX3CR1	CCL2	CCL3	CCL4	CCL12	CCL1	CCL22	CXCL10	CCL20	CCL6	CCL24	CXCL3	CXCL16
IL-13	1
IL-4	0.253584	1
IL-10	-0.047907	0.567305	1
IL-19	-0.672514	-0.254585	-0.0525343	1
IL-12	-0.462951	0.501065	0.469244	0.160858	1
IL-17	-0.604806	-0.235989	-0.0607553	0.988616	0.134537	1
IL-23a	-0.310888	-0.507476	-0.353408	0.777608	-0.298129	0.832049	1
IFN-y	-0.474267	-0.0816458	0.0570998	0.936037	0.166351	0.959475	0.772851	1
FLT3L	-0.0768591	0.00876079	0.122939	0.429457	-0.144789	0.453752	0.472313	0.368334	1
FLT3	0.28035	-0.00275513	0.197489	-0.201474	-0.328126	-0.234554	-0.103722	-0.205633	0.0635592	1
CX3CL1	0.0554612	0.205365	0.082927	0.142162	0.00377435	0.175293	0.16453	0.231254	0.12306	-0.498258	1
CX3CR1	-0.5353	-0.0275652	-0.142162	0.0623697	0.273647	-0.0184407	-0.172648	-0.12419	0.103885	-0.206629	-0.193692	1
CCL2	-0.247873	-0.035573	-0.000468758	-0.174466	0.225244	-0.22142	-0.381546	-0.308026	-0.343713	-0.567536	0.251589	0.210455	1
CCL3	-0.203951	-0.25999	-0.243562	-0.0218208	-0.14854	-0.0279022	-0.0353714	-0.202591	-0.0953757	-0.204175	-0.0652137	-0.116463	0.404004	1
CCL4	-0.320484	-0.451639	-0.143594	0.0719868	0.186171	0.0596458	0.0016663	-0.0271879	-0.115771	-0.702237	0.0722136	0.23099	0.608884	0.240308	1
CCL12	-0.396968	-0.509274	-0.247697	0.270322	-0.0209995	0.18429	0.0458427	-0.0318337	0.200657	-0.0591697	-0.288113	0.231423	0.403516	0.496155	0.453562	1
CCL1	-0.119357	0.415419	0.635146	0.0126772	0.463077	0.0619553	-0.0274485	0.0637816	0.456333	-0.0560811	0.157609	0.0316725	-0.0448326	-0.136725	-0.016417	-0.224817	1
CCL22	0.150731	-0.360683	-0.382628	-0.00779086	-0.37414	0.00931812	0.0688954	-0.0893631	0.0348395	-0.32274	0.0151399	-0.0971755	0.339182	0.478016	0.368915	0.4371	-0.229473	1
CXCL10	0.719869	0.448212	0.00771761	-0.458571	-0.0882547	-0.426415	-0.302147	-0.243023	-0.318225	0.492871	-0.0929882	-0.399491	-0.461932	-0.477273	-0.663165	-0.567222	-0.174066	-0.278591	1
CCL20	0.151613	0.047483	-0.258595	-0.0287902	0.0117273	-0.00893968	0.00860859	0.0934019	-0.674574	-0.249551	0.345916	-0.389107	0.259948	-0.0435897	-0.0599774	-0.28958	-0.512857	0.00885938	0.371603	1
CCL6	0.0760968	-0.446663	-0.411405	0.398559	-0.408475	0.418912	0.566813	0.367099	0.302282	-0.082099	0.245157	-0.137358	-0.0787127	-0.163199	0.032548	0.216347	-0.196642	0.578739	-0.0440303	0.159026	1
CCL24	-0.510306	0.411477	0.420946	0.680252	0.656056	0.649213	0.207314	0.68893	0.37251	-0.197829	0.264159	0.18739	-0.12133	-0.301421	-0.0945462	0.0288451	0.304696	-0.34919	-0.160606	-0.0626807	0.0110538	1
CXCL3	-0.735317	-0.362209	-0.0548697	0.943255	0.0977413	0.895036	0.654426	0.803129	0.324226	-0.0900922	0.0711335	0.101042	-0.0327643	0.129082	0.0860589	0.465525	-0.0981682	0.0946902	-0.524723	-0.0360609	0.407591	0.585538	1
CXCL16	0.380384	0.251709	0.0720873	-0.311408	-0.00253057	-0.271061	-0.177213	-0.328159	0.395923	-0.128148	0.191097	-0.231337	0.160023	0.232326	0.0993634	0.15213	0.317348	-0.0434588	-0.0171251	-0.243953	-0.242727	-0.0821163	-0.393535	1
	-1	0	1
p-values
	IL-13	IL-4	IL-10	IL-19	IL-12	IL-17	IL-23a	IFN-y	FLT3L	FLT3	CX3CL1	CX3CR1	CCL2	CCL3	CCL4	CCL12	CCL1	CCL22	CXCL10	CCL20	CCL6	CCL24	CXCL3	CXCL16
IL-13	0
IL-4	0.381689	0
IL-10	0.870809	0.0343613	0
IL-19	0.00840884	0.379749	0.85844	0
IL-12	0.0955114	0.0679734	0.0905055	0.58276	0
IL-17	0.0219427	0.416657	0.83654	3.06715e-11	0.646556	0
IL-23a	0.279306	0.0639711	0.215148	0.00106102	0.300538	0.000223323	0
IFN-y	0.0866434	0.781419	0.846266	8.60563e-07	0.569777	5.85878e-08	0.00119132	0
FLT3L	0.793974	0.976287	0.675433	0.125407	0.621407	0.10317	0.0881313	0.195035	0
FLT3	0.33163	0.992542	0.498561	0.489755	0.252069	0.419578	0.72419	0.480643	0.829097	0
CX3CL1	0.850632	0.481228	0.778067	0.627817	0.989784	0.548902	0.574067	0.42634	0.67513	0.0697807	0
CX3CR1	0.0485394	0.925472	0.627816	0.832253	0.343807	0.950109	0.555044	0.672297	0.723775	0.478474	0.507019	0
CCL2	0.392862	0.903905	0.998731	0.550817	0.438788	0.446803	0.178266	0.28399	0.22888	0.0342715	0.385572	0.470181	0
CCL3	0.484318	0.369359	0.401411	0.940978	0.612301	0.924566	0.904448	0.487301	0.745686	0.483828	0.82471	0.691741	0.15196	0
CCL4	0.263938	0.104987	0.624318	0.806802	0.523962	0.83949	0.995489	0.926492	0.693493	0.00510796	0.806203	0.426882	0.0208318	0.407924	0
CCL12	0.159907	0.0628799	0.393209	0.349933	0.943196	0.528235	0.876335	0.913971	0.491556	0.840756	0.317841	0.425992	0.152502	0.071157	0.103333	0
CCL1	0.684438	0.13963	0.0146619	0.965691	0.0954094	0.833353	0.925789	0.828506	0.10098	0.848979	0.590495	0.914405	0.879043	0.641158	0.955579	0.439679	0
CCL22	0.607004	0.205189	0.176936	0.978912	0.187548	0.974779	0.814965	0.76128	0.90588	0.260399	0.959031	0.741036	0.235479	0.083837	0.194277	0.118091	0.430008	0
CXCL10	0.00369538	0.107981	0.97911	0.0991068	0.764165	0.128402	0.293753	0.402486	0.267509	0.0733442	0.751868	0.157026	0.0963394	0.084388	0.00972978	0.0343933	0.551746	0.334801	0
CCL20	0.604875	0.871944	0.372025	0.922171	0.968261	0.975803	0.976699	0.750796	0.00813735	0.389562	0.225714	0.169103	0.36944	0.882375	0.838609	0.315271	0.0607446	0.97602	0.190796	0
CCL6	0.795978	0.109353	0.143886	0.158087	0.147048	0.135995	0.0345527	0.196652	0.293528	0.780232	0.398236	0.639598	0.789106	0.577212	0.912048	0.457547	0.500442	0.0301296	0.881193	0.587116	0
CCL24	0.0622593	0.143809	0.133907	0.00742417	0.0108373	0.0119925	0.476985	0.00642906	0.18963	0.497806	0.361453	0.521199	0.679474	0.294973	0.747833	0.922024	0.289496	0.221057	0.583359	0.831427	0.970084	0
CXCL3	0.00272844	0.203139	0.852209	4.26254e-07	0.739577	1.53455e-05	0.0111043	0.000541939	0.258085	0.759385	0.809054	0.731074	0.911464	0.660082	0.769886	0.0934408	0.738475	0.747461	0.0540457	0.902594	0.148011	0.0278049	0
CXCL16	0.179702	0.385338	0.806537	0.278459	0.993151	0.348566	0.544463	0.252019	0.16111	0.662408	0.512836	0.426167	0.584742	0.424136	0.735393	0.60363	0.268903	0.882725	0.953665	0.40063	0.403076	0.780187	0.163881	0
	p < 0.05

## Sheet: Correlation Matrix Ethanol TBI
Pearson r
	IL-13	IL-4	IL-10	IL-19	IL-12	IL-17	IL-23a	IFN-y	FLT3L	FLT3	CX3CL1	CX3CR1	CCL2	CCL3	CCL4	CCL12	CCL1	CCL22	CXCL10	CCL20	CCL6	CCL24	CXCL3	CXCL16
IL-13	1
IL-4	-0.214218	1
IL-10	-0.0866652	0.300809	1
IL-19	0.516216	-0.45057	-0.367642	1
IL-12	0.455193	-0.29936	0.152407	0.2353	1
IL-17	0.355287	-0.273529	-0.439286	0.931857	0.0748595	1
IL-23a	0.360215	-0.463618	-0.389002	0.905568	0.129989	0.935366	1
IFN-y	0.666397	-0.500382	-0.322775	0.940747	0.426301	0.830056	0.796884	1
FLT3L	-0.190532	0.503588	-0.0401689	-0.390919	-0.437199	-0.253864	-0.302618	-0.492379	1
FLT3	-0.225534	0.611044	-0.0910544	-0.0416119	-0.526641	0.149593	0.0274392	-0.191131	0.756022	1
CX3CL1	0.27382	-0.586919	-0.402966	0.416911	0.153228	0.385652	0.369248	0.574351	-0.598968	-0.465613	1
CX3CR1	0.524618	-0.130464	-0.132853	0.243716	0.498552	0.310453	0.305035	0.376497	-0.0331247	-0.190432	0.395366	1
CCL2	0.101926	0.161829	-0.196384	-0.447901	0.112791	-0.579207	-0.604722	-0.323608	0.097284	-0.216279	-0.19362	-0.189511	1
CCL3	-0.04223	0.489029	0.258994	-0.638354	0.0656748	-0.639742	-0.657646	-0.440159	0.241078	0.0993241	-0.116939	0.00861187	0.531562	1
CCL4	0.351379	-0.407766	-0.662867	0.629472	0.00681063	0.598852	0.537519	0.657539	-0.289199	0.00336285	0.713341	0.234647	-0.208233	-0.305279	1
CCL12	0.606696	-0.0157695	-0.18596	0.0916587	0.540834	-0.0505271	-0.0656557	0.289056	-0.301384	-0.262005	0.212677	0.254341	0.457368	0.29466	0.401214	1
CCL1	0.108871	0.321896	-0.0433963	-0.490008	-0.1178	-0.483172	-0.51475	-0.309658	0.333517	0.10223	0.0062125	0.100768	0.638519	0.827184	-0.224258	0.149329	1
CCL22	0.134513	-0.068239	-0.115262	-0.26403	0.34529	-0.23321	-0.26489	-0.0240159	0.0346264	-0.293137	0.446889	0.630458	0.269156	0.553128	0.0179428	0.157942	0.612621	1
CXCL10	-0.151223	0.539219	0.674842	-0.46525	-0.155863	-0.316311	-0.293035	-0.485151	0.425117	0.29813	-0.483457	0.190518	-0.227014	0.292613	-0.710087	-0.418928	0.246412	0.0873375	1
CCL20	0.178521	-0.396638	-0.409959	0.868155	-0.033081	0.92909	0.953301	0.72006	-0.312429	0.0568368	0.41909	0.22363	-0.642079	-0.655714	0.564622	-0.210422	-0.520246	-0.257567	-0.308271	1
CCL6	0.0418633	0.193854	0.224712	-0.585751	0.0904261	-0.584922	-0.535018	-0.507418	0.435	-0.0940423	-0.178541	0.458269	0.273422	0.407805	-0.292503	0.0777366	0.383718	0.531267	0.444138	-0.538389	1
CCL24	0.407272	-0.329416	-0.403195	0.600104	0.33873	0.406301	0.341789	0.661326	-0.506491	-0.179552	0.401687	-0.0971099	0.139347	-0.200846	0.728302	0.641859	-0.261907	-0.211894	-0.834265	0.312929	-0.485669	1
CXCL3	0.446329	-0.344618	-0.348835	0.934074	0.220208	0.852987	0.796391	0.890601	-0.377472	0.0316653	0.462086	0.227505	-0.419223	-0.475584	0.746671	0.18758	-0.432274	-0.203357	-0.512852	0.814075	-0.493979	0.71379	1
CXCL16	-0.232968	0.495268	0.405875	-0.620591	-0.147345	-0.556228	-0.657392	-0.442091	0.206168	0.169483	-0.0762674	-0.150104	0.277185	0.798617	-0.440995	-0.0881814	0.718347	0.44174	0.454791	-0.622048	0.151556	-0.392258	-0.552943	1
	-1	0	1
p-values
	IL-13	IL-4	IL-10	IL-19	IL-12	IL-17	IL-23a	IFN-y	FLT3L	FLT3	CX3CL1	CX3CR1	CCL2	CCL3	CCL4	CCL12	CCL1	CCL22	CXCL10	CCL20	CCL6	CCL24	CXCL3	CXCL16
IL-13	0
IL-4	0.482197	0
IL-10	0.778312	0.317948	0
IL-19	0.0709207	0.122313	0.216516	0
IL-12	0.118056	0.320399	0.619145	0.43901	0
IL-17	0.233536	0.365852	0.133131	3.57916e-06	0.807964	0
IL-23a	0.226653	0.110556	0.18894	2.04494e-05	0.672104	2.69441e-06	0
IFN-y	0.0128753	0.0815942	0.282086	1.68816e-06	0.146341	0.000445051	0.00110862	0
FLT3L	0.53295	0.079348	0.896338	0.18658	0.135199	0.402631	0.314902	0.0873906	0
FLT3	0.458774	0.0265115	0.767356	0.892633	0.0644519	0.625708	0.929098	0.53164	0.00279048	0
CX3CL1	0.365321	0.0349684	0.172173	0.156408	0.617236	0.193111	0.214361	0.04008	0.0305306	0.108828	0
CX3CR1	0.0656734	0.670968	0.665255	0.422322	0.0828953	0.301903	0.310859	0.204801	0.914452	0.53317	0.181177	0
CCL2	0.740392	0.597364	0.520202	0.124816	0.713716	0.0380451	0.0285639	0.280774	0.751874	0.47789	0.526206	0.53519	0
CCL3	0.891047	0.0898999	0.39286	0.0188736	0.8312	0.0185354	0.0145651	0.132272	0.42752	0.746822	0.703608	0.977723	0.0615486	0
CCL4	0.239084	0.166637	0.0135381	0.0211488	0.982382	0.0305714	0.0581582	0.0145867	0.337886	0.991301	0.0061874	0.440319	0.494804	0.310452	0
CCL12	0.0279109	0.959221	0.543006	0.76585	0.0563304	0.869791	0.831249	0.338134	0.316978	0.387182	0.485427	0.401715	0.116088	0.328424	0.174223	0
CCL1	0.723306	0.283473	0.888055	0.0891614	0.701514	0.0944036	0.0718649	0.303207	0.265444	0.739641	0.98393	0.743252	0.0188333	0.000485183	0.461389	0.626324	0
CCL22	0.661295	0.824699	0.70769	0.383389	0.247885	0.443205	0.381783	0.937928	0.910586	0.331047	0.125774	0.0208868	0.373871	0.0499074	0.953606	0.606313	0.0260173	0
CXCL10	0.621903	0.057216	0.0113892	0.10914	0.61112	0.292385	0.331224	0.0928652	0.147586	0.322489	0.0941811	0.532982	0.455753	0.331953	0.006538	0.15421	0.417044	0.776631	0
CCL20	0.559536	0.179648	0.164146	0.000118994	0.914563	4.43092e-06	4.66955e-07	0.00550903	0.298672	0.853679	0.154034	0.462679	0.017976	0.0149595	0.0443928	0.490175	0.0683685	0.395564	0.30549	0
CCL6	0.891988	0.525698	0.460457	0.0354223	0.768921	0.0357472	0.0595651	0.0767223	0.1374	0.75992	0.559492	0.115279	0.366048	0.166591	0.332143	0.800714	0.195544	0.0617199	0.128405	0.0576748	0
CCL24	0.167201	0.271727	0.171905	0.0301345	0.25758	0.168314	0.253033	0.0138353	0.0773522	0.557233	0.173667	0.752305	0.649811	0.51057	0.00475678	0.0180281	0.387366	0.487073	0.000391052	0.297858	0.0924653	0
CXCL3	0.126307	0.248868	0.242738	2.99669e-06	0.469729	0.00021008	0.00112237	4.45866e-05	0.203535	0.918209	0.111894	0.454754	0.15389	0.100466	0.00336497	0.539433	0.140162	0.505185	0.073101	0.000706174	0.0862093	0.00614008	0
CXCL16	0.443693	0.0852661	0.168803	0.0236216	0.630968	0.0483745	0.0146165	0.130385	0.49919	0.579894	0.804415	0.624513	0.359219	0.00106138	0.131453	0.774523	0.00567628	0.130726	0.118422	0.023202	0.621126	0.184942	0.0499997	0
	p < 0.05
